# Supplementary material for: Multifunctional Phosphate Monomer Enabling LiNO3 Solvation and In Situ Formation of Flame‐Retardant Gel Polymer Electrolyte for High‐Voltage Lithium Metal Batteries
Source: Adv Sci (Weinh). 2026 Jan 31;13(20):e24165. doi: 10.1002/advs.202524165 (PMC13067821; doi:10.1002/advs.202524165)
Supplement: Supplementary file 2 — Supporting File 2: advs74169‐sup‐0002‐VideosS1‐S6.zip. [file ADVS-13-e24165-s002.zip]

Archive with 6 entries (6 files):
- Video S6.mp4
- Video S1.mp4
- Video S2.mp4
- Video S3.mp4
- Video S4.mp4
- Video S5.mp4
